# Supplementary material for: Effects of lung protective mechanical ventilation associated with permissive respiratory acidosis on regional extra-pulmonary blood flow in experimental ARDS
Source: BMC Anesthesiol. 2017 Oct 27;17:149. doi: 10.1186/s12871-017-0439-7 (PMC5659005; doi:10.1186/s12871-017-0439-7)
Supplement: Additional file 1: — Individual animal data. Excel file with individual data of all animals (ventilation, gas exchange, cardiovascular, and regional blood flow variables). (XLSX 49 kb) [file 12871_2017_439_MOESM1_ESM.xlsx]

## Sheet: Tabelle1
		peak inspiratory PAW (cmH2O)				mean PAW (cmH2O)				VT (mL/kg)				minute ventilation (mL/min)				PaCO2 (mmHg)				pH				Heart-Rate (b/min)				MAP (mmHg)				MPAP (mmHg)				PCWP (mmHg)				CVP (mmHg)				ITBVI (mL/kg)
		baseline	increased PAW	limited PAW		baseline	increased PAW	limited PAW		baseline	increased PAW	limited PAW		baseline	increased PAW	limited PAW		baseline	increased PAW	limited PAW		baseline	increased PAW	limited PAW		baseline	increased PAW	limited PAW		baseline	increased PAW	limited PAW		baseline	increased PAW	limited PAW		baseline	increased PAW	limited PAW		baseline	increased PAW	limited PAW		baseline	increased PAW	limited PAW
animal 1		15.9843	24.2544	20.2419		12.0327	13.7381	11.797		9.9	13.4	9.9		6639.96	6046.21	4890.33			49.5	71.3		7.29	7.363	7.27		166.486	183.837	189.156		107.349	107.424	112.453		25.8574	25.1252	25.2132		9.93459	8.16389	6.92619		12.3535	16.144	11.1629		19.8232	17.7432	18.8183
animal 2		14.1465	17.9676	13.9042		9.15236	10.4053	8.60265		6.3	6.5	4.5		3526.78	3541.35	1720.14		53.6	58.4	77.6		7.336	7.345	7.25		93.0899	100.072	112.546		111.22	117.737	138.973		24.2163	24.8439	29.9743		9.2459	7.42879	6.19849		14.1234	16.8377	16.9143		24.204	23.2027	21.1705
animal 3		15.4234	20.2857	14.913		11.5778	14.7421	10.1961		8	6.5	3.4		3909.83	4358.11	2650.14		43.1	37.1	73.1		7.393	7.388	7.24		70.468	82.9364	89.2696		123.767	105.836	116.436		28.7302	22.6463	28.9098		9.25676	8.95475	8.40718		9.13414	8.49216	10.2935		23.9074	20.3554	24.3283
animal 4		15.8347	26.3251	20.8527		12.4964	18.2714	15.0575		4.3	7.9	5.2		3652.61	5486.67	3931.54		54.2	38.5	68.9		7.313	7.389	7.27		140.578	102.327	102.046		109.659	105.532	117.779		32.786	35.9634	37.0201		4.11545	5.12848	7.10857		5.94538	6.65929	9.18958		18.3061	18.2864	19.9795
animal 5		14.3376	17.9316	13.8386		10.9049	13.4599	10.644		5.4	9.2	5.4		4546.31	5144.96	4533.77		47.9	31.4	55.8		7.365	7.44	7.34		82.2362	123.336	93.4984		94.2982	86.1684	97.1193		18.3483	14.5698	19.7551		5.29255	1.87207	4.3554		11.6093	14.902	11.5069		19.1627	16.0159	19.3471
animal 6		14.2485	18.4245	14.6249		9.72314	13.0843	10.8784		6.1	13.5	9.9		3679.31	5776.16	4416.45		48.4	30.6	56.2		7.318	7.45	7.36		62.3827	68.5825	101.226		102.443	99.1098	97.4577		22.4792	18.5661	15.9311		7.72273	4.58194	2.65444		6.66948	5.2383	4.83638		33.2546	29.3078	26.4346
animal 7		15.9576	34.5498	21.5698		12.6086	18.7192	12.0635		7.5	12.4	9.8		4687.47	4182.56	1856.28		101.4	59.3	82.7		7.13	7.33	7.23		125.835	149.856	203.737		82.5346	68.9627	124.165		30.8959	28.1145	41.0342		7.24535	9.19836	8.90154		7.83446	18.1544	9.10495		20.9783	17.8644	27.5107
animal 8		15.8336	27.4951	21.5835		12.6112	14.9996	12.6348		8.1	10.1	4.3		5549.15	4707.7	3749.02		78.7	55.1	77.5		7.23	7.36	7.26		85.3748	98.1324	178.382		76.5768	80.2875	105.502		32.8733	34.1624	43.5013		10.8825	10.5027	10.804		8.56463	7.43984	6.41935		19.2933	19.5601	19.6735
animal 9		14.3432	24.1958	15.3187		11.2569	15.9796	11.1418		7.1	6.4	3		4609.19	5268.1	2461.8		48.2	54.6	77.3		7.36	7.36	7.25		99.3393	125.143	159.84		113.897	107.985	139.943		37.5786	44.0164	46.1547		11.9663	13.1043	11.8562		14.9724	18.3835	16.9374		23.809	24.2773	30.2262
mean		15.1233	23.4922	17.4275		11.3738	14.8222	11.4462		6.96667	9.54444	6.15556		4533.4	4945.76	3356.61		59.4375	46.0556	71.1556		7.30389	7.38056	7.27444		102.866	114.914	136.634		102.416	97.6714	116.648		28.1961	27.5564	31.9438		8.40689	7.65947	7.468		10.1341	12.4724	10.7072		22.5265	20.7348	23.0543
standard dev		0.827913	5.53173	3.50003		1.2592	2.5986	1.79114		1.65907	2.96273	2.88406		1025.09	813.448	1202.84		20.1478	11.6481	9.49449		0.0806434	0.0410125	0.0450309		34.506	35.3136	45.658		15.2922	15.7851	15.7732		6.01579	9.16798	10.6494		2.5615	3.38109	2.92008		3.25434	5.39628	4.12437		4.61983	4.17	4.19024
median		15.4234	24.1958	15.3187		11.5778	14.7421	11.1418		7.1	9.2	5.2		4546.31	5144.96	3749.02		51	49.5	73.1		7.318	7.363	7.26		93.0899	102.327	112.546		107.349	105.532	116.436		28.7302	25.1252	29.9743		9.2459	8.16389	7.10857		9.13414	14.902	10.2935		20.9783	19.5601	21.1705
lower quartile		14.293	18.1961	14.2646		10.314	13.2721	10.4201		5.75	6.5	3.85		3665.96	4270.33	2159.04		47.975	34.25	62.55		7.26	7.3525	7.245		76.3521	90.5344	97.3623		88.4164	83.2279	101.48		23.3477	20.6062	22.4842		6.26895	4.85521	5.27694		7.25197	7.04956	7.76215		19.228	17.8038	19.5103
upper quartile		15.8962	26.9101	21.2113		12.5525	17.1255	12.3492		8.05	12.9	9.85		5118.31	5631.42	4475.11		72.575	56.75	77.55		7.3625	7.4145	7.305		133.207	137.5	183.769		112.558	107.705	131.569		32.8296	35.0629	42.2678		10.4085	9.85051	9.85276		13.2385	17.496	14.2106		24.0557	23.74	26.9727
[truncated: 96 more columns]
